# Supplementary material for: SLC25A21 downregulation promotes KRAS-mutant colorectal cancer progression by increasing glutamine anaplerosis
Source: JCI Insight. 2023 Nov 8;8(21):e167874. doi: 10.1172/jci.insight.167874 (PMC10721270; doi:10.1172/jci.insight.167874)
Supplement: Supporting data values [file jciinsight-8-167874-s031.xlsx]

## Sheet: Fig. 1A
	KRAS-mutant								KRAS-WT
FHC	HCT116	SW480	LS174T	HCT15	DLD1	LoVo	M5	SW620	HT29	Caco-2	RKO	HCT8
20.3151	0.38355	0.0422161	0.0223257	0.00203817	0.00117492	0.00081064	0.00098672	3.43238e-05	0.0470175	0.00094421	0.00156445	0.00060888
24.1531	0.234309	0.0387176	0.0205104	0.00219814	0.00100264	0.0009502	0.00106871	3.49511e-05	0.0636625	0.00127286	0.0014838	0.00040103
19.5792	0.223388	0.0352289	0.0180982	0.00189543	0.00076722	0.00116754	0.00079053	3.46141e-05	0.0483808	0.00138719	0.00112081	0.0004758

## Sheet: Fig. 1C
KRAS mutant			KRAS WT
Normal	Tumor		Normal	Tumor
0.00162007	0.00053755		0.00951893	0.00507938
0.0128554	0.00557842		0.00803346	0.00035333
0.0016314	0.00114165		0.0046751	0.000815323
0.0110853	0.00390779		0.0014766	4.67611e-05
0.00034567	0.000103859		0.0159971	0.00163753
0.00816177	0.00238482		0.00165945	0.00524759
1.43071e-05	5.34803e-06		0.0316683	0.00163587
0.00044426	0.000361421		0.00194858	0.000822968
0.00996791	0.00175016		0.00177057	0.000126202
0.00976978	0.00191839		0.00349143	0.00309252
0.0134896	0.0024245		0.00686768	0.0017377
0.0135766	0.00372914		0.00194767	0.00112817
0.00767441	0.00225982		0.00505098	7.98933e-05
0.0226625	0.0029312		0.00277287	0.000383172
0.00497212	0.000592726		0.00124453	0.00196233
0.0207938	0.00236957		0.000872029	0.000269342
0.00132107	0.000907967		0.000322892	0.000109294
0.00627908	0.00158887		0.000572153	0.000485392
0.00819193	0.00415362		0.00113898	0.00025427
0.00498	0.00251733		0.000536524	0.000903895

## Sheet: Fig. 1D
KRAS mutant			KRAS WT
Normal	Tumor		Normal	Tumor
2.8506	0.686076		1.32341	0.478814
1.52547	1.02654		1.25971	1.02193
4.0507	1.67237		0.423645	0.192653
2.89643	0.223279		0.521758	0.286444
0.82919	0.191451		0.686757	0.293368
0.261534	1.43397		1.08199	0.191601
2.9101	0.60711		0.427798	0.159181
1.38359	1.10854		0.45397	0.118699
0.858734	0.548403		0.32689	0.26438
0.779151	0.718645		2.73209	0.889656
1.09933	0.195888
1.76647	0.338047

## Sheet: Fig. 1E
KRAS mutant
Normal	Tumor
4.08746	0
2.58496	1
2.32193	1
5.93074	2.58496
4.32193	3.70044
5.24793	1
4.52356	3.70044
4.52356	4.16993
3.90689	4.32193
3.45943	1.58496
4.45943	1
5.83289	0
4.08746	0
4.08746	2.80735
4	6.61471
3.90689	2
4.75489	4.32193

## Sheet: Fig. 1F
KRAS mutant			KRAS WT
Normal	Tumor		Normal	Tumor
6	0		6	2
6	4		6	2
7	5		6	0
7	3		7	0
7	5		7	3
7	0		6	0
5	4		5	0
6	0		6	0
7	2		5	0
7	0		7	2
0	4		0	0
5	0		5	0
6	4		6	0
2	0		4	4
7	2		6	0
0	5		0	0
2	4		3	3
0	0		0	2
7	5		7	3
0	4		1	4
2	3		2	4
2	4		2	0
3	5		3	3
3	0		3	2
2	2		2	2
6	4		6	0
5	2		5	0
2	3		2	3
0	2		5	2
6	3		6	0
5	5		5	2
	4		6	0
	0		6	2
	6		7	4
	5		4	6
	2			3
	5			0
	0			2
	2			2
	3			2
	4			4
	0			5
	5			5
	3			0
	0			4
	3			3
	4			2
	2			3
	0			2
	0			5
	3			4
	0			4
	0			3
	2			2
	3			5
	4			2
	4			0
	4			4
	0			0
	3			2
	3			7
	2			2
	2			3
	2			3
	4			4
	5			2
	2			6
	4			6
	5
	3
	4
	4
	4

## Sheet: Fig. 1G
	KRAS mutant				KRAS WT
Time (days)	Low expression	High expression		Time (days)	Low expression	High expression
215	0			316	1
427	0			1002	0
476	0			1566	1
512	1			1711	1
546	0			1883	0
579	1			763	0
666	0			4000	0
700	0			518	0
730	0			1094	1
790	0			3846	0
914	0			543	0
1068	0			494	1
1124	0			1095		0
1126	0			943		0
1157	0			1741		1
1173	0			496		1
1246	0			3561		0
1309	0			1258		1
1776	0			1177		0
2310	0			4126		0
4270	0			2003		1
31	0			1348		1
153	1			766		0
212	0			4000		0
212	0			153		1
236	1
243	0
244	0
365	0
371	0
424	1
427	1
442	1
474	0
504	1
511	1
518	0
534	0
588	0
608	0
742	0
853	0
882	0
987	0
1004	0
1036	0
1581	0
1581	1
1631	0
1696	0
1881	1
61	1
146	0
146	1
335	1
346	0
377	0
426	1
555	0
580	0
608	0
650	0
685	0
758	1
858	1
1157	0
1160	0
1387	0
1520	0
1522	0
2375	0
3648	0
242	1
287	0
306	1
335	0
368	1
424	0
549	1
762	0
792	0
943	0
1065	0
1522	0
2792	0
49	1
59	1
61	1
121	1
183	0
454	0
456	0
761	0
974	0
992	1
1014	0
1126	0
1186	0
1829	0
2376	0
61	0
334	1
424	0
499	0
614	0
734	1
743	1
915	0
1034	0
1110	0
1133	0
1278	0
2506	0
2683	0
396		0
549		0
609		0
761		0
822		0
912		0
1009		0
1126		0
122		1
385		0
610		1
791		0
1381		1
1765		0
31		0
364		0
726		0
838		0
395		0
682		1
943		0
1093		0
1247		0
1661		1
179		1
460		0
556		0
883		0
1309		0
580		0
290		1
302		1
485		0
542		0
718		0
731		0
1260		0
395		0
425		0
974		0
1074		0
380		0
1124		0
1247		0
1431		0
3974		0
365		0
1885		0
424		0
500		0
2275		0
365		0
376		0
1096		0
1127		0
543		0
4233		0
1331		0
1339		0
1856		0
3042		1
805		0
1200		0
805		1
914		0
995		0
389		0
90		1
419		0
2599		0
1065		0
1612		0
1442		0
672		0
312		0
1849		1
2895		0
262		0
588		0
669		0
607		0
357		1
338		1
525		0
1301		0
182		0
911		0
156		1
588		0
106		0
822		0
748		0
1126		0
1706		0
1096		0
538		0
3780		0
730		0
1006		0
1456		0
1216		0
206		1
609		0
2821		1
596		0
457		0
1035		0
394		0
592		0
3641		0
763		0
543		0
532		0
2988		0
540		0
521		0
1518		1

## Sheet: Fig. 2B
Days	M5-mock					M5-SLC25A21-OE						Days	SW620-mock			SW620-SLC25A21-OE				Days	Caco-2-mock			Caco-2-SLC25A21-OE
1	0.106	0.108667	0.098667	0.107333	0.1	0.104667	0.106	0.102	0.119333	0.100667		1	0.07	0.0725	0.06	0.0625	0.06	0.0575		1	0.189	0.191	0.188	0.179	0.175	0.165
2	0.485333	0.466	0.452667	0.416667	0.497333	0.427333	0.435333	0.413333	0.422	0.415333		2	0.24	0.2375	0.23	0.1525	0.1325	0.155		2	0.358	0.328	0.366	0.331	0.331	0.32
3	1.074	1.188	1.184	1.078	1.086	0.904667	0.893333	0.904	0.872	0.968667		3	0.37	0.375	0.3625	0.2425	0.235	0.245		3	0.944	0.828	0.815	0.801	0.823	0.775
4	1.54467	1.61467	1.538	1.48333	1.54267	1.34267	1.37667	1.39333	1.45733	1.382		4	0.69	0.74	0.7025	0.39	0.3925	0.4025		4	1.494	1.557	1.478	1.513	1.488	1.408
5	2.39867	2.36267	2.44867	2.01933	2.08867	1.672	1.71533	1.70333	1.61667	1.70733		5	1.405	1.6275	1.595	0.7875	0.93	0.9375		5	1.86	1.864	1.695	1.829	1.899	1.852
Days	HCT116-NC					HCT116-SLC25A21-KD						Days	SW480-NC			SW480-SLC25A21-KD				Days	HT29-NC				HT29-SLC25A21-KD
1	0.136	0.144	0.146	0.149	0.148	0.159	0.171	0.154	0.166	0.174		1	0.019	0.021	0.017	0.02	0.023	0.017		1	0.027	0.024	0.028	0.027	0.028	0.026
2	0.206	0.237	0.247	0.222	0.24	0.368	0.362	0.354	0.333	0.357		2	0.029	0.021	0.037	0.052	0.057	0.062		2	0.074	0.073	0.067	0.099	0.097	0.103
3	0.256	0.293	0.331	0.374	0.288	0.643	0.611	0.629	0.564	0.471		3	0.079	0.102	0.077	0.114	0.128	0.119		3	0.311	0.288	0.322	0.309	0.323	0.307
4	0.472	0.425	0.471	0.372	0.462	1.026	1.017	0.888	1.006	0.891		4	0.348	0.367	0.361	0.48	0.457	0.453		4	0.681	0.651	0.555	0.701	0.729	0.745
5	1.119	1.193	1.185	1.413	1.331	2.676	2.479	2.193	1.975	2.092		5	0.972	0.999	1.046	1.35	1.459	1.337		5	1.084	1.102	0.883	1.111	1.069	0.955

## Sheet: Fig. 2C
M5			SW620			Caco-2
mock	SLC25A21-OE		mock	SLC25A21-OE		mock	SLC25A21-OE
243	134		390	268		196	194
279	164		388	276		183	180
258	153		348	266		188	185

## Sheet: Fig. 2D
HCT116			SW480			HT29
NC	SLC25A21-KD		NC	SLC25A21-KD		NC	SLC25A21-KD
138	233		98	168		221	230
145	278		125	190		246	212
126	256		140	171		209	223

## Sheet: Fig. 2E
KRAS mutant					KRAS WT
organoid 1		organoid 2			organoid 3
mock	SLC25A21-OE	mock	SLC25A21-OE		mock	SLC25A21-OE
0.978118	0.71093	1.00318	0.65788		0.969236	1.01094
0.987945	0.828295	0.977603	0.505599		1.02312	0.974425
1.03394	0.821556	1.01921	0.563105		1.00765	1.12174

[truncated: 46 more sheets: Fig. 2F, Fig. 2G, Fig. 2H, Fig. 2I, Fig. 2J, Fig. 3A, Fig. 3B, Fig. 3D, Fig. 4A, Fig. 4B, Fig. 4C, Fig. 4D, Fig. 4E, Fig. 4F, Fig. 5B, Fig. 5E, Fig. 5F, Fig. 5G, Fig. 6A, Fig. 6B …]
